# Supplementary material for: Mental health and macroeconomics: economic and social determinants that explain suicide in Ecuador
Source: Front Public Health. 2026 Feb 23;14:1701682. doi: 10.3389/fpubh.2026.1701682 (PMC12969061; doi:10.3389/fpubh.2026.1701682)
Supplement: Supplementary file 1 [file Table_1.xlsx]

## Sheet: Hoja1
anio	sucidios_total	suicid_hombre	suicid_mujer	def_transt_uso_drog	gasto_salud	pib_per_cap	desempleo	subempleo	gini	crec_economico	num_divorcios	matrimonios	salida_hombre	salida_mujer	pobreza	Inflacion	gasto_educ	alcohol_per_cap
2007	1006	732	274	218	1086.2	3478.92	3.142	18	53.4	1.90243	14942	76154	928997	769884	36.7	2.27618	1383.63	3.8
2008	929	674	255	154	1338.7	4194.76	3.917	15	49.6	6.56492	17111	76354	968537	798560	35.1	8.4001	1846.91	3.9
2009	966	721	245	196	1537.3	4053.36	4.608	16.4	48.5	1.09101	17117	76892	950768	791843	36	5.15997	2714.9	4
2010	913	659	254	212	2035.1	4520.31	4.088	13.8	49	4.02914	18231	74800	1035165	869142	32.8	3.55438	3135.2	4.12
2011	919	655	264	247	2492.3	5153.69	3.458	10.7	45.8	8.48148	21466	73579	1146803	961764	28.6	4.47453	3747.3	4.19
2012	976	711	265	199	3095.1	5634.08	3.235	9	46.8	5.78321	20299	57753	1220487	1019521	27.3	5.10172	3902	4.19
2013	694	504	190	183	3728.3	6109.29	3.083	11.6	47	7.21124	21122	53986	1314676	1132834	25.6	2.72178	4500	4.13
2014	751	579	172	128	4269.8	6405.8	3.48	12.9	44.9	4.22607	24771	60328	1483662	1276159	22.5	3.58922	4381	4.06
2015	1084	816	268	72	4358.1	5976.16	3.616	14	46.2	0.119692	25692	60636	1533060	1329384	23.3	3.96665	4435	3.85
2016	1233	963	270	48	4498.7	5917.64	4.597	19.9	45	-0.687954	25648	57738	1565437	1364343	22.9	1.72826	4413	3.53
2017	1202	958	244	35	4844	6233.32	3.836	19.8	44.4	5.9704	28771	60353	1630689	1434511	21.5	0.417336	4768	3.3
2018	1221	955	266	46	5353.8	6303.92	3.53	17.8	45.4	1.0443	25670	60849	1986586	1763168	23.2	-0.224103	4817	3.26
2019	1218	969	249	57	5266.2	6205.06	3.812	18.2	45.6	0.165404	26815	56865	1806475	1679042	25	0.266013	4954	3.26
2020	1160	916	244	79	5040.5	5463.65	6.116	22.7	46.6	-9.2451	14568	38938	556476	486468	33	-0.338872	4444	2.8
2021	1190	949	241	83	5572	6075.8	4.504	23.2	46.6	9.81842	22488	56921	756127	712410	27.7	0.133251	4282	2.7
2022	1160	908	252	84	5361.5	6541	3.713	22.2	44.7	6.18614	24595	55345	1349023	1245943	25.2	3.46617	4476	2.7
2023	1179	872	307	63	5361.5	6609.8	3.51	19.6	44.2	2.35522	23556	56546	1612870	1523102	26	2.21569	4907	2.8
